# Supplementary material for: Development of Chloroplast Genomic Resources for Oryza Species Discrimination
Source: Front Plant Sci. 2017 Oct 25;8:1854. doi: 10.3389/fpls.2017.01854 (PMC5661024; doi:10.3389/fpls.2017.01854)
Supplement: TABLE S1 — Numbers of nucleotide substitutions and sequence distances in 18 complete chloroplast genomes. The upper triangle shows the number of nucleotide substitutions. The lower triangle indicates the number of sequence distances in complete chloroplast genomes. [file Table_1.XLS]

## Sheet: MatrixOutput
		O. barthii	O. glaberrima	O. glumipatula	O. longistaminata	O. meridionalis	O. nivara	O. rufipogon	O. sativa Indica	O. sativa Japonica	O. minuta	O. punctata	O. eichlingeri	O. latifolia	O. officinalis	O. rhizomasis	O. australiensis	O. brachyantha	O. meyeriana
AA|Oryza_barthii|voucher_WAB0028976-KM103379	O. barthii		13	102	96	94	65	77	56	77	668	598	544	542	551	572	886	1928	1465
AA|Oryza_glaberrima|isolate_104040-KM881638	O. glaberrima	9.66053e-05		96	91	88	61	69	52	73	659	594	538	536	541	565	878	1919	1460
AA|Oryza_glumipatula|KM881640	O. glumipatula	0.000758872	0.000714223		14	104	95	107	86	107	656	586	532	530	539	560	876	1919	1456
AA|Oryza_longistaminata|isolate_81953-KM881642	O. longistaminata	0.000714239	0.000677012	0.000104058		99	90	102	81	102	651	582	526	524	533	554	871	1917	1451
AA|Oryza_meridionalis|voucher_W1943-KM103373	O. meridionalis	0.000699392	0.000654741	0.000773661	0.000736469		87	98	78	98	664	593	536	536	544	568	883	1927	1463
AA|Oryza_nivara|KM088022	O. nivara	0.00048376	0.000453985	0.000707298	0.00067007	0.00064779		56	21	57	663	595	538	535	544	566	886	1925	1461
AA|Oryza_rufipogon|cultivar_DongXiang-KF562709	O. rufipogon	0.000572768	0.000513233	0.000796215	0.000758996	0.000729254	0.000416728		49	40	671	605	552	548	554	580	889	1929	1468
AA|Oryza_sativa_Indica|Group-JN861110	O. sativa Indica	0.000416911	0.000387115	0.000640524	0.000603268	0.000580972	0.000156223	0.000364757		46	653	585	528	528	536	558	874	1917	1453
AA|Oryza_sativa_Japonica	O. sativa Japonica	0.000572832	0.000543071	0.00079623	0.000759032	0.000729227	0.000424212	0.000297439	0.00034246		675	604	552	548	558	580	899	1934	1468
BB|Oryza_minuta|cultivar_IRGC_101099-KU179220.1	O. minuta	0.00500729	0.00493951	0.00491698	0.00487934	0.00497765	0.00497283	0.00502963	0.00489904	0.00584703		126	557	556	556	583	925	1953	1482
BB|Oryza_punctata|voucher_GEN1233_2-KM103375	O. punctata	0.00448402	0.00445384	0.00439372	0.00436361	0.00444616	0.00446418	0.0045362	0.00439042	0.00532252	0.000939041		492	491	494	521	848	1887	1406
CC|Oryza_eichlingeri|K11	O. eichlingeri	0.00407241	0.00402729	0.00398185	0.00393678	0.00401226	0.0040295	0.00413195	0.00395576	0.00493198	0.0041675	0.00368149		144	46	94	697	1747	1273
CC|Oryza_latifolia|K10	O. latifolia	0.00404679	0.00400182	0.00395628	0.00391134	0.00400146	0.00399629	0.00409131	0.00394507	0.00487346	0.00414887	0.0036629	0.00106984		147	175	696	1746	1271
CC|Oryza_officinalis|KM881643	O. officinalis	0.0041152	0.00404025	0.00402482	0.00397991	0.00406228	0.00406493	0.00413719	0.00400622	0.00496482	0.00415733	0.00369357	0.000341921	0.00109129		97	697	1741	1278
CC|Oryza_rhizomasis|K12	O. rhizomasis	0.00428511	0.00423244	0.00419455	0.00414941	0.0042546	0.0042425	0.00434474	0.00418357	0.00514514	0.00436517	0.00390082	0.000698157	0.00130096	0.000721592		731	1770	1299
EE|Oryza_australiensis|isolate_86524-KJ830774	O. australiensis	0.00663929	0.00657904	0.00656406	0.00652618	0.00661755	0.00664255	0.00666133	0.00655416	0.00751774	0.00692353	0.00635442	0.00520944	0.00518761	0.00520636	0.00546825		1860	1383
FF|Oryza_brachyantha|KT992850.1	O. brachyantha	0.0147577	0.014688	0.0146845	0.0146679	0.0147485	0.0147434	0.0147633	0.0146854	0.014601	0.0149431	0.0144381	0.0133389	0.0132965	0.0132835	0.0135236	0.0141733		1290
GG|Oryza_meyeriana|K09	O. meyeriana	0.0110895	0.0110511	0.0110215	0.010983	0.011076	0.0110664	0.0111126	0.0110084	0.0119069	0.011234	0.010659	0.00962766	0.00958888	0.00964486	0.00983102	0.0104366	0.00983298

## Sheet: Caption
Table. Estimates of Evolutionary Divergence between Sequences
The number of base substitutions per site from between sequences are shown. Analyses were conducted using the Kimura 2-parameter model [1]. The analysis involved 18 nucleotide sequences. All ambiguous positions were removed for each sequence pair. There were a total of 139988 positions in the final dataset. Evolutionary analyses were conducted in MEGA7 [2].
1. Kimura M. (1980). A simple method for estimating evolutionary rate of base substitutions through comparative studies of nucleotide sequences. Journal of Molecular Evolution 16:111-120.
2. Kumar S., Stecher G., and Tamura K. (2015). MEGA7: Molecular Evolutionary Genetics Analysis version 7.0 for bigger datasets.Molecular Biology and Evolution (submitted).
