# Supplementary material for: Development of Chloroplast Genomic Resources for Oryza Species Discrimination
Source: Front Plant Sci. 2017 Oct 25;8:1854. doi: 10.3389/fpls.2017.01854 (PMC5661024; doi:10.3389/fpls.2017.01854)
Supplement: TABLE S2 — Sequence distances among the seven Oryza groups. [file Table_2.XLS]

## Sheet: MatrixOutput
	AA	BB	CC	CCDD	EE	FF
AA
BB	0.004708
CC	0.00411521	0.00399431
CCDD	0.00400463	0.00390588	0.00115403
EE	0.00661347	0.00663898	0.00529469	0.00518761
FF	0.0146995	0.0146598	0.0133513	0.0132659	0.0141348
GG	0.011031	0.010916	0.00967082	0.00955858	0.0103987	0.00983298
